# Supplementary material for: Arabidopsis CaLB1 undergoes phase separation with the ESCRT protein ALIX and modulates autophagosome maturation
Source: Nat Commun. 2024 Jun 19;15:5188. doi: 10.1038/s41467-024-49485-6 (PMC11187125; doi:10.1038/s41467-024-49485-6)
Supplement: Supplementary file 8 — Source Data [file 41467_2024_49485_MOESM8_ESM.xlsx]

## Sheet: Fig1a
Figure 1a: alix mutant immunoblots
anti-CDC2 (AP)
anti-ATG8				anti-ATG8 marker
anti-NBR1				anti-NBR1 marker

## Sheet: Fig1f
Figure 1f: in vitro binding assay ALIX-CaLB1
anti-His (marker)					anti-His
anti-MBP (marker)					anti-MBP

## Sheet: Fig1g
Figure 1g: in vitro binding assay ALIX-CaLB1
anti-His (Pull-down)				marker (Pull-down GST)				anti-GST (Pull-down)				marker (Pull-down His)
anti-His (Input)				marker (Input GST)				anti-GST (input)				marker (Input His)

## Sheet: Fig2b
Figure 2b: Calcium-binding assay MST
Dose Response Curve	Dose Response Curve	Dose Response Curve
Dose	CaLB1 (WT)+Ca2+	CaLB1 (WT)+Mg2+	CaLB1 (D32A)+Ca2+
7.62939e-06	787.284	785.669	765.761
1.52588e-05	787.124	790.732	762.709
3.05176e-05	787.523	797.448	796.449
6.10352e-05	790.815	787.7	766.738
0.00012207	787.41	790.902	764.755
0.000244141	784.94	790.598	761.686
0.000488281	784.711	791.829	759.672
0.000976562	787.145	789.39	761.095
0.00195312	781.449	788.305	761.929
0.00390625	783.307	791.123	769.321
0.0078125	764.466	804.759	765.711
0.015625	769.535	788.586	762.688
0.03125	763.281	793.152	765.943
0.0625	759	796.555	762.232
0.125	751.775	797.441	767.514
0.25	747.266	794.011	761.976

## Sheet: Fig2c
Figure 2c: PIPs-Strip CaLB1
light				anti-His

## Sheet: Fig2d
Figure 2d: ATR-IR spectroscopy CaLB
CaLB+PI(3)P					CaLB1+PI(4)P					CaLB1(D32A)+PI(3)P
Time	average norm	lower	upper		Time	average norm	lower	upper		Time	average norm	lower	upper
1	0.0171916	-0.025237	0.0596202		1	0.0113133	-0.0110163	0.0466684		1	0	-0.039691	0.039691
2	0.00581544	-0.00554957	0.0171805		2	0	0.00264807	0.0103774		2	0.0266338	-0.0947648	0.148032
3	0	-0.00634858	0.00634858		3	0.0257331	9.01831e-06	0.0644827		3	0.0233686	-0.104938	0.151676
4	0.0154045	-0.00921304	0.040022		4	0.0235814	0.0146259	0.0455624		4	0.0273861	-0.107848	0.162621
5	0.00421613	-0.00594259	0.0143749		5	0.00578681	-0.0090039	0.033603		5	0.00957258	-0.116019	0.135164
6	0.0288238	-0.00841337	0.066061		6	0.0322107	0.0133411	0.0641059		6	0.00835126	-0.112644	0.129347
7	0.0307624	-0.0120036	0.0735284		7	0.0262606	0.00950443	0.0560423		7	0.0113886	-0.112463	0.13524
8	0.0366483	-0.0138092	0.0871059		8	0.036672	0.016737	0.0696326		8	0.0274723	-0.124899	0.179844
9	0.0431378	-0.0127959	0.0990715		9	0.02859	0.0118475	0.0583581		9	0.0295813	-0.128861	0.188024
10	0.0483297	-0.00294386	0.0996033		10	0.0207361	-0.00200447	0.0565022		10	0.0245329	-0.114879	0.163945
11	0.0545743	-0.0019259	0.111075		11	0.0323875	0.0127337	0.0650669		11	0.0175366	-0.118006	0.153079
12	0.0440841	0.00315381	0.0850144		12	0.0198944	-0.00757628	0.0603906		12	0.0226997	-0.112544	0.157943
13	0.0629659	-0.00571496	0.131647		13	0.0354083	0.0139699	0.0698723		13	0.0140084	-0.119659	0.147675
14	0.0735937	0.00171005	0.145477		14	0.0370352	0.0164851	0.0706108		14	0.0158367	-0.1187	0.150373
15	0.0725524	0.00466102	0.140444		15	0.0317943	0.00542788	0.0711863		15	0.0207181	-0.113522	0.154958
16	0.0723653	0.012495	0.132235		16	0.0381523	0.0153907	0.0739393		16	0.0172789	-0.116152	0.150709
17	0.0759834	-0.00402326	0.15599		17	0.0459477	0.0203622	0.0845587		17	0.021503	-0.113652	0.156659
18	0.0864498	0.000741322	0.172158		18	0.0340372	0.00717663	0.0739232		18	0.025053	-0.106283	0.156389
19	0.0953182	0.0113266	0.17931		19	0.0384493	0.01276	0.0771642		19	0.0158205	-0.120192	0.151833
20	0.0928746	0.00604303	0.179706		20	0.0266022	-0.00587759	0.0721074		20	0.0232331	-0.108997	0.155463
21	0.0953829	0.00499286	0.185773		21	0.0390252	0.0126359	0.0784399		21	0.0202853	-0.110011	0.150582
22	0.100463	0.0104414	0.190485		22	0.0287115	-0.00525469	0.0757032		22	0.0225303	-0.109917	0.154977
23	0.103022	0.00724201	0.198803		23	0.0557892	0.0297274	0.0948765		23	0.022671	-0.108422	0.153764
24	0.107677	0.00613424	0.20922		24	0.0378861	0.0075964	0.0812012		24	0.0214896	-0.106718	0.149698
25	0.0986402	0.0264824	0.170798		25	0.0287354	-0.0112781	0.0817744		25	0.026922	-0.106795	0.160639
26	0.11538	0.0190048	0.211754		26	0.0364255	0.0028176	0.0830588		26	0.0172915	-0.117213	0.151796
27	0.115167	0.0116681	0.218666		27	0.0437139	0.0158804	0.0845728		27	0.0233743	-0.110714	0.157462
28	0.112384	0.00953612	0.215232		28	0.0501351	0.0214672	0.0918284		28	0.0261675	-0.107521	0.159856
29	0.119698	0.00924884	0.230146		29	0.0445234	0.0130445	0.0890278		29	0.0236598	-0.10676	0.15408
30	0.110908	0.0216771	0.200139		30	0.0381677	0.000179761	0.0891812		30	0.0265572	-0.10717	0.160284
31	0.126621	0.0209498	0.232293		31	0.0438976	0.00491526	0.0959055		31	0.0237181	-0.105477	0.152913
32	0.12818	0.0151194	0.241242		32	0.0548636	0.028232	0.0945207		32	0.033248	-0.102645	0.169141
33	0.134151	0.0150099	0.253291		33	0.0504605	0.0234756	0.0904709		33	0.0315867	-0.103326	0.166499
34	0.138616	0.0228489	0.254384		34	0.0446676	0.0143241	0.0880366		34	0.0269057	-0.110533	0.164345
35	0.135983	0.0181398	0.253825		35	0.0523706	0.0219699	0.0957967		35	0.0230544	-0.113798	0.159906
36	0.141761	0.0249507	0.258572		36	0.0441234	0.00789933	0.0933729		36	0.0310911	-0.104326	0.166509
37	0.142837	0.0205458	0.265127		37	0.050225	0.0182488	0.0952266		37	0.0258972	-0.111306	0.163101
38	0.128025	0.0239834	0.232067		38	0.0481908	0.014997	0.0944101		38	0.0257629	-0.111418	0.162943
39	0.145718	0.017629	0.273808		39	0.0524433	0.0163315	0.101581		39	0.0328488	-0.100755	0.166452
40	0.151474	0.0254141	0.277534		40	0.0519943	0.0193565	0.0976575		40	0.036104	-0.101624	0.173832
41	0.146848	0.0193583	0.274337		41	0.0410871	-0.000953747	0.0961534		41	0.0378745	-0.0980149	0.173764
42	0.134526	0.0331857	0.235867		42	0.0541268	0.0221684	0.0991108		42	0.0396547	-0.0971943	0.176504
43	0.15525	0.0208347	0.289665		43	0.0610274	0.0314339	0.103646		43	0.0342883	-0.103832	0.172409
44	0.154996	0.0274056	0.282586		44	0.0588476	0.0297085	0.101012		44	0.0309165	-0.107166	0.168999
45	0.158458	0.0302474	0.286668		45	0.0457499	0.00910522	0.0954201		45	0.03427	-0.103192	0.171732
46	0.165337	0.0347921	0.295881		46	0.0492472	0.00598652	0.105533		46	0.035737	-0.104433	0.175907
47	0.1648	0.0289369	0.300663		47	0.0540414	0.0133655	0.107743		47	0.0395132	-0.0996985	0.178725
48	0.157253	0.0229258	0.29158		48	0.0438087	0.00193423	0.0987087		48	0.0346394	-0.103761	0.17304
49	0.165454	0.0235022	0.307405		49	0.0589697	0.0229384	0.108027		49	0.0341982	-0.102643	0.171039
50	0.166956	0.0275413	0.306371		50	0.0457485	0.00230259	0.10222		50	0.0433133	-0.0929225	0.179549
51	0.17061	0.0242121	0.317009		51	0.0583993	0.0190376	0.110786		51	0.0442817	-0.0893307	0.177894
52	0.170369	0.0262406	0.314497		52	0.0583954	0.0170096	0.112807		52	0.0457259	-0.0930409	0.184493
53	0.173351	0.0273425	0.31936		53	0.0595442	0.0297351	0.102379		53	0.0391968	-0.0970596	0.175453
54	0.164342	0.00738471	0.3213		54	0.0568641	0.0254914	0.101262		54	0.0378916	-0.101688	0.177471
55	0.174036	0.0314047	0.316668		55	0.0559072	0.0200036	0.104836		55	0.040254	-0.0982331	0.178741
56	0.180442	0.0373413	0.323543		56	0.0567874	0.0211461	0.105454		56	0.0406399	-0.0979104	0.17919
57	0.176953	0.030704	0.323203		57	0.0477234	0.00306538	0.105407		57	0.0396259	-0.0971062	0.176358
58	0.179398	0.0440462	0.314749		58	0.0562587	0.0115404	0.114002		58	0.0420678	-0.0949953	0.179131
59	0.181435	0.0352356	0.327635		59	0.0531711	0.00902368	0.110344		59	0.0378975	-0.0954189	0.171214
60	0.186502	0.0309763	0.342027		60	0.0608273	0.0169134	0.117767		60	0.046132	-0.0881164	0.18038
61	0.172996	0.0454999	0.300493		61	0.0540993	0.0121048	0.109119		61	0.0441238	-0.0890645	0.177312
62	0.172685	0.00119643	0.344174		62	0.0537161	0.0125901	0.107868		62	0.046932	-0.0904721	0.184336
63	0.163158	0.00800121	0.318315		63	0.0648697	0.0295857	0.113179		63	0.0447665	-0.0925228	0.182056
64	0.176398	0.00167087	0.351125		64	0.0650121	0.0368363	0.106213		64	0.043169	-0.0946834	0.181021
65	0.194212	0.0422567	0.346168		65	0.0547793	0.0165908	0.105993		65	0.045955	-0.0915782	0.183488
66	0.201514	0.055875	0.347154		66	0.0587287	0.0188197	0.111663		66	0.053941	-0.0828649	0.190747
67	0.192358	0.0375549	0.347161		67	0.0589163	0.02143	0.109428		67	0.0446536	-0.0931752	0.182482
68	0.182854	0.0501632	0.315545		68	0.06584	0.0272616	0.117444		68	0.0479178	-0.0864142	0.18225
69	0.203221	0.0430199	0.363422		69	0.0671693	0.0301499	0.117214		69	0.0496532	-0.0828033	0.18211
70	0.201473	0.0442503	0.358696		70	0.0556083	0.0178044	0.106438		70	0.0496892	-0.084745	0.184123
71	0.204332	0.0472979	0.361366		71	0.0632767	0.0249618	0.114617		71	0.0488632	-0.0833034	0.18103
72	0.204917	0.0430527	0.366782		72	0.0603874	0.0240783	0.109722		72	0.0528167	-0.0823592	0.187993
73	0.209972	0.0471007	0.372843		73	0.0686182	0.0420085	0.108253		73	0.0495206	-0.0857695	0.184811
74	0.206202	0.051595	0.360809		74	0.060006	0.0236358	0.109402		74	0.0517318	-0.0824163	0.18588
75	0.208826	0.0498224	0.367829		75	0.0514286	0.00823451	0.107648		75	0.0469242	-0.0875536	0.181402
76	0.213598	0.051095	0.376102		76	0.0698363	0.0400242	0.112674		76	0.0464869	-0.0910084	0.183982
77	0.213849	0.0523377	0.375361		77	0.0693169	0.0335267	0.118133		77	0.0471326	-0.0887951	0.18306
78	0.209261	0.0411651	0.377356		78	0.0796788	0.0565177	0.115866		78	0.0520166	-0.0827032	0.186736
79	0.197277	0.05943	0.335124		79	0.0673996	0.0341066	0.113718		79	0.0599654	-0.0730122	0.192943
80	0.215068	0.0467198	0.383415		80	0.0704145	0.0342749	0.11958		80	0.054145	-0.0768726	0.185163
81	0.216368	0.0499997	0.382736		81	0.0698958	0.0371782	0.115639		81	0.0554038	-0.0748147	0.185622
82	0.20318	0.0597387	0.346622		82	0.0643164	0.0286643	0.112994		82	0.0470114	-0.0880253	0.182048
83	0.204541	0.0581627	0.350919		83	0.0680593	0.031757	0.117387		83	0.0474038	-0.0882213	0.183029
84	0.220258	0.0510377	0.389478		84	0.068525	0.0357361	0.114339		84	0.0549394	-0.0801161	0.189995
85	0.22623	0.0612583	0.391202		85	0.0621987	0.0248422	0.112581		85	0.0535615	-0.0798737	0.186997
86	0.227039	0.0616352	0.392443		86	0.0718167	0.0396485	0.11701		86	0.0499783	-0.084658	0.184615
86	0.223992	0.0495562	0.398429		86	0.068633	0.0345637	0.115728		86	0.0540628	-0.0798235	0.187949
87	0.193655	0.0199738	0.367336		87	0.0723935	0.0409737	0.116839		87	0.0592542	-0.0724072	0.190916
88	0.205334	0.0624925	0.348175		88	0.0769866	0.0471526	0.119846		88	0.05549	-0.0763928	0.187373
89	0.22774	0.0531907	0.40229		89	0.0656053	0.0320273	0.112209		89	0.0540778	-0.0770181	0.185174
90	0.22861	0.0569129	0.400308		90	0.0721438	0.0438277	0.113485		90	0.0584422	-0.070516	0.1874

## Sheet: Fig2e
Figure 2e: PIPs-Strip GST-ALIX
light						anti-GST						overlay

## Sheet: Fig3a
Figure 3a: in vitro binding assay CaLB1 vs ATG8s
anti-GST binding assay, marker					anti-GST binding assay
CBB binging assay
anti-GST input with marker					CBB input

## Sheet: Fig3b
Figure 3b: MST CaLB1(C2) vs ATG8i
CaLB1(C2)+ATG8i				CaLB1(C2)+UB
CaLB conc (M)	average	stdev		CaLB conc (M)	average	stdev
3.33e-09	899.789	0.404637		1.79e-09	901.092	1.17282
6.65e-09	899.215	0.352675		3.57e-09	901.102	0.950406
1.33e-08	900.185	1.43527		7.14e-09	900.766	1.34009
2.66e-08	899.374	0.338953		1.43e-08	900.258	0.690646
5.32e-08	898.557	0.378302		2.86e-08	900.201	0.921606
1.06e-07	899.115	0.361336		5.71e-08	899.625	0.327385
2.13e-07	898.517	0.322475		1.14e-07	899.85	0.190852
4.26e-07	899.521	0.678587		2.29e-07	899.749	0.217888
8.52e-07	900.342	0.570319		4.57e-07	899.6	0.361636
1.7e-06	900.399	1.13414		9.14e-07	899.669	0.855476
3.41e-06	902.596	2.06835		1.83e-06	900.198	0.619277
6.81e-06	901.873	0.7022		3.66e-06	899.691	0.938494
1.36e-05	903.102	0.252306		7.31e-06	900.765	1.50353
2.73e-05	905.513	0.212371		1.46e-05	900.121	0.430058
5.45e-05	906.713	1.17293		2.93e-05	900.306	0.558935
0.000109	910.59	0.560468		5.85e-05	899.808	0.60934

## Sheet: Fig4a
Figure 4a: qRT-PCR, CaLB1 and ALIX (normalized against ACTIN8)
normalized expression (CaLB1)					normalized expression (ALIX)
T.TEST		0.027	0.816		T.TEST		0.6923	0.30327
	90m MS	30min NaCl	90min NaCl			90m MS	30min NaCl	90min NaCl
experiment 1 average	0.504	1.136	0.532		experiment 1 average	0.565663	0.567721	0.87029
experiment 2 average	0.466	1.235	0.41		experiment 2 average	0.439574	0.430519	0.443098
experiment 3 average	0.8	1.696	0.724		experiment 3 average	0.571521	0.6914	0.812759

[truncated: 58 more sheets: Fig4b, Fig4d, Fig4e, Fig5d, Fig5g, Fig5i, Fig5k, Fig5m, Fig6b, Fig6e, Fig6f, Fig6h, Fig6j, Fig7a, Fig7c, Fig7d, Fig7g, Fig7h, Fig8b, Fig8c …]
